# Supplementary material for: Sustainable Plant Growth Promotion and Chemical Composition of Pyroligneous Acid When Applied with Biochar as a Soil Amendment
Source: Molecules. 2022 May 25;27(11):3397. doi: 10.3390/molecules27113397 (PMC9182051; doi:10.3390/molecules27113397)
Supplement: Supplementary file 1 [file molecules-27-03397-s001.zip]

Archive with 1 entries (1 files):
- molecules-1714093-SI.pdf
